# Supplementary material for: Intended and experienced literacy practices in a Swedish undergraduate nursing education
Source: PLoS One. 2025 Oct 24;20(10):e0335166. doi: 10.1371/journal.pone.0335166 (PMC12551825; doi:10.1371/journal.pone.0335166)
Supplement: S3 File — The responses are displayed in original (Swedish) on one sheet and with author translation (English) on a second sheet. (XLSX) [file pone.0335166.s003.xlsx]

## Sheet: Authors' translation
Participant ID	Highest education (1=high school; 2=adult education; 3=university/college; 4=other)	Which education(s) have you completed	Current education (1=on campus; 2=distance learning)	Group affiliation (1=A; 2=B)	Do you take your own notes? (1=always; 2=sometimes; 3=rarely; 4=no)	Those who answered ALWAYS: What is your purpose for taking notes	Those who answered SOMETIMES: What is your purpose for taking notes	Why do you sometimes take notes and not always?	Those who answered RARELY: What is your purpose for taking notes	Why do you seldom take notes and not always	Why don’t you take notes?	Tools for taking notes: Pen (1=always;2=sometimes; 3=rarely;4=never)	Tools for taking notes: Computer (1=always;2=sometimes; 3=rarely;4=never)	Tools for taking notes: Mobile (1=always;2=sometimes; 3=rarely;4=never)	Do you take notes after lectures (1=always;2=sometimes; 3=rarely;4=no)	How do you take notes? Individually (1=always;2=sometimes; 3=rarely;4=never)	How do you take notes? My group (1=always;2=sometimes; 3=rarely;4=never)	How do you take notes? My friends (1=always;2=sometimes; 3=rarely;4=never)	Tools for taking notes after lectures: Pen (1=always;2=sometimes; 3=rarely;4=never)	Tools for taking notes after lectures: Computer (1=always;2=sometimes; 3=rarely;4=never)	Tools for taking notes after lectures: Mobile (1=always;2=sometimes; 3=rarely;4=never)	Do you write summaries before exams (1=always;2=sometimes; 3=rarely;4=no)	What is your purpose for compiling summaries?	Tools for making summaries: Pen (1=always; 2=sometimes; 3=rarely; 4=never)	Tools for making summaries: Computer (1=always; 2=sometimes; 3=rarely; 4=never)	Tools for making summaries: Mobile phone (1=always; 2=sometimes; 3=rarely; 4=never)	How do you make your summaries? Individually (1=always; 2=sometimes; 3=rarely; 4=never)	How do you make your summaries? With my group (1=always; 2=sometimes; 3=rarely; 4=never)	How do you make your summaries? With my friends (1=always; 2=sometimes; 3=rarely; 4=never)	Why don’t you make summaries?	Do you help other students take notes? For a friend (1=always; 2=sometimes; 3=rarely; 4=never)	Do you help other students take notes? Assignment for someone with note-taking support (1=always; 2=sometimes; 3=rarely; 4=never)	Do you help other students make summaries? For a friend (1=always; 2=sometimes; 3=rarely; 4=never)	Do you help other students make summaries? Assignment for someone with note-taking support (1=always; 2=sometimes; 3=rarely; 4=never)
1	1	Folk high school with a focus on theology	1	2	1	Be able to look back at exams and gain sufficient knowledge, as well as be able to focus during exams. I zone out if I don't take notes						3	1	4	4							1	Acquire as broad a knowledge as possible and view it as a learning opportunity prior to examinations.	2	2	4	1	4	2		3	4	3	4
2	1	Social science program	1	2	4						Boring, requires too much focus.				4							4								Boring, requires too much focus	4	4	4	4
3	1	Nursing education, Business/Economics degree, Social psychology, Social science program (high school)	1	2	1	Explain concepts in my own words. Summarize to understand						1	3	4	3	1	4	2	1	4	4	1	Summarize to understand.	1	3	4	1	3	2		4	4	2	4
4	3	Civil engineer	1	2	1	Come back to it						1	1	4	1	1	1	1	1	1	4	1	Microbiology, anatomy, physiology, and pharmacology	1	1	4	1	1	1		1	1	1	1
5	1	Nursing program	1	2	4						I feel that passive learning suits me well.				3	1	4	4	4	1	4	1	Take notes and read them before the exam.	4	1	4	1	4	4	It takes time	4	4	4	4
6	2	Assistant nurse, accounting assistant, medical secretary	1	2	2		Collect important information during lectures	I have dyslexia and ADHD, so I have difficulty concentrating.				1	4	2	2	2	2	2	1	2	2	2	This makes it easier to prepare for exams.	1	2	2	1	2	2		1	3	2	2
7	1	Natural science program in high school, Human physiology (course) Fall 2021	1	2	1	I want to supplement the lecture's PowerPoint with information that is said verbally by the teacher. I also clarify difficult words or concepts if necessary. Mostly it's to have something to study when we have exams						4	1	4	2	1	3	3	1	3	4	1	By writing down the most important points on a mind map, my photographic memory works better, and it is also much easier to take out a piece of paper with everything on it instead of searching through my lecture notes.	1	3	4	1	4	4		2	4	4	4
8	4	Graphic design	1	2	2		I take notes on things I consider important, partly with the intention of “drilling it in” through the physical activity of handwriting.	Sometimes it feels like what is being said is so obvious. Or maybe it's personal reflections that don't need to be dwelled on. Sometimes the handouts are so clear and sufficient.				1	2	3	3	1	4	4	3	1	3	2	I often make summaries that I study before the exam.	3	1	4	1	4	4		2	4	2	4
9	2	I have taken a general course at a folk high school to improve my grades and to take a course in philosophy	1	2	1	My purpose in taking notes is to remember and recall better after the lecture. I want to be able to look back at my notes and see if I have understood and remembered everything that feels important. Sometimes I write down things that feel a little unclear so that I can look them up after the lecture						2	1	3	3	1	2	2	2	1	3	2	I like to compile my notes before exams so that I have a clear overview of what I should know and what is important to remember for the exam. Sometimes I compile the learning objectives and write based on them so that I am sure I am studying what the course requires.	2	1	3	1	2	2		2	4	2	4
10	1	Natural science program	1	2	1	To understand the subject better, I write down what the teacher says in order to test myself and see if I understand what the teacher is talking about.						1	2	4	1	1	4	3	1	1	4	1	It's easier to study when you have everything in one place. In addition, you can connect different topics to each other and you know more clearly what you need to practice and put more energy into if you have everything in one place.	1	1	4	1	3	3		4	4	2	4
11	3	Nursing program	1	1	1	To read about what is being taught						1	4	4	4							4									4	4	4	4
12	1	Natural sciences	1	2	1	I learn from taking notes and being able to go back and review afterwards.						3	1	3	4							1	Easy, clear, covers everything that is relevant. Good summary to read.	2	1	4	1	4	4		4	4	4	4
13	3	Primary school, high school, independent university courses	1	2	1	I want to remember by writing it down on flashcards						4	1	4	1	1	4	4	2	1	4	3	To clarify the annexations if the lesson was unclear.	3	1	4	1	4	4		3	4	4	4
14	1	Studied Child and Recreation in high school. Later studied courses in Theatre Studies and Russian at university	1	2	1	It helps me to take notes to remember details from lectures that I would not have remembered if I had just listened.						2	2	4	1	1	4	3	2	2	4	2	Writing summaries helps me gain a comprehensive understanding of the lecture content.	2	2	4	1	3	4		3	4	4	4
15	1	High school and 2.5 years of Political Science	2		4						Not necessary for me to learn/pass tests, etc.				4							4								Not necessary for me to complete the course	4	4	4	4
16	1	Technology program in high school	2		1	To learn. Remember. Write down things I don't fully understand and need to read up on myself later.						1	4	4	3	1	4	4	1	4	4	4									3	4	3	4
17	1	Humanities	2		1	To remember the most important things						1			4							4									4	2	4	2
18	3	Master’s program in Journalism, Bachelor’s and Master’s in Political Science	2		2		Things I want to remember, and I know I remember better when I write things down.	Because I don't learn anything new during the lecture.				2	2	4	4							3	I am learning to write things down, so sometimes I write the same things I have already written before, especially if it can also be symbolized with images, diagrams, or similar.	1	4	4	1	4	4		4	4	4	4
19	4	Secretary school, Nursing program	2		1	I discuss with the lecturer in writing. I write down what I think/believe is important, comments, questions, things I agree or disagree with.						2	2	4	2	1	4	4	1	1	4	2	I learn from summarizing.	1	2	4	1	2	4		3	4	3	4
20	1	Nursing program?	2		4						I find that I learn better by listening without anything in my hands.				4							4								Laziness. It hasn't been necessary so far.	4	4	4	4
21	3	Chiropractor	2		2		I write down new things I didn't know before. Or things that are important to know.	I take notes sparingly because it takes my focus away from the lesson. It's better to take notes afterwards on what you remember so that your brain has to work harder.				1	3	4	4							3	When I have taken a lot of notes, I go through them before the exam and condense/select the ones I think are more important or the ones I don't know yet.	2	2	4	1	4	4		3	4	4	4
22	1	Natural science program in high school	1	1	1	To have it as material for exams/assignments.						1	3	4	2	2	4	4	2	4	4	2	It feels like everything sticks when you summarize your material.	2	2	4	1	4	4		4	4	4	4
23	1	Natural science with a focus on horses in high school	1	2	2		To stay focused on what is being said, to be able to go back and use what is said before exams, and to help it stick better in my memory.	Sometimes I feel that the lecture is not so relevant to the exam. Some people talk too fast and then I give up after a while.				4	1	4	4							4									2	4	4	4
24	1	Natural science program in high school	1	2	1	To help me remember and learn from taking notes						2	2	4	4							3	To have the information gathered together, it becomes easier for me to learn as it can be clearer and easier to understand.	3	2	4	1	4	4		1	4	3	4
25	3	Economics	2		1	to remember important concepts.						1	2	2	1	1	3	3	1	2	2	1	I usually link notes with images or videos from YouTube. I mark my notes, for example, “watch video...” or “read book... page...”	1	2	2	1	3	3		3	3	3	3
26	3	Literature scholar (among others)	2		2		Make lists of things that are important to remember. I also write down things I don't understand so I can tackle them “later” and try to figure them out.	Sometimes it's things I already know/understand. Then I don't feel like I need to take notes.				1	1	2	1	1	4	4	2	1	1	1	I compare my knowledge against the course objectives to see that I have everything covered.	3	1	2	1	4	3		3	4	2	3
27	3	Economist/Financier	2		1	I want to remember and clarify concepts that I can't						1	3	2	1	1	4	4	1	2	3	2	It helps me learn and makes it easier to study for the exam.	1	2	4	1	4	4		4	4	4	4
28	1	Natural science program	1	1	4						I don't have time to listen if I'm taking notes, plus I have a different native language and alphabet, which means I can't take notes as quickly and then I just get stressed. I prefer to listen instead. Besides, there are better notes online that I can read later, and the lectures are already on Canvas.				4							4								Sometimes I write things down to memorize them.	4	4	4	4
29	4	Language A1 Hungarian 15 credits, Medicine and Power in a Historical Perspective 7.5 credits, Trendspotting 7.5 credits, Digital Design (IHM), Certified masseur	2		1	I write down what is not in the teacher's PowerPoint but is important for the exam, interesting or useful for a better perspective and understanding.						4	1	3	3	1	4	4	4	1	4	2	Shorten the content and formulate it so that it is easy to remember.	4	1	4	1	4	4		2	1	3	2
30	1	Natural sciences	1	2	1	Write down the most important things or things you don't fully understand.						1	2	3	2	1	3	3	1	2	3	2	It becomes clearer.	1	2	4	1	4	4		4	4	4	4
31	2	?	1	2	2		To remember	Sometimes it's not necessary because of the handouts.				2		2	3	1			2	2		4									4	4	4	4
32	1	Math 4, Physics 1 and 2, Chemistry 2, English 6 and 7 plus full high school, and studied at art school and in dance	1	2	4						I can't be bothered to answer.				4							1	I can't be bothered to answer.	2	1	4	1	3	4	I can't be bothered to answer	4	4	4	4
33	3	Diploma in Analytical Chemistry	2		2		By taking notes, I learn how words are spelled. I can also remember difficult words more easily if I take notes. My sentence structure and word order improve when I take notes.	Some courses are very short and unfortunately there's no time to take notes.				1	3	4	2	1	4	4	1	3	4	1	Because you want to be able to remember the most important points or clues before the exam. It becomes easier to study for exams if you can compile your notes into just a few pages.	1	4	4	1	4	4		4	4	4	4
34	3	Maritime studies/Navigation	2		2		To return to notes vb	If there's no time, and if the presentation PDF/PowerPoint is available on Canvas before the lecture, then I like to take notes on that.				1	2	3	3	1	3	3	1	2	3	2	To summarize the most important or the most difficult things to remember.	1	2	4	1	3	3		3	4	3	4
35	2	Assistant nurse training	1	2	3				Key words to remember important points.	I don't have time to take notes (I still need to improve my Swedish, especially in academic contexts).		1			2	1			1			1	It's easier to study and I learn better.	1			1				1	3	1	3
36	1	Economics and law in high school	1	2	1	I learn more easily when I listen and write at the same time. I rarely reread my notes, but they are my learning method.						2	1	4	1	1	4	4	2	1	4	4									2	4	2	4
37	1	Teacher program 3 out of 5 years (Biology, Chemistry + Math as subjects) and now soon finishing semester 2 of the Nursing program, distance learning	2		2		Taking notes helps me stay focused! I take notes on questions that arise during the lecture, things I find unclear, etc. Simply some support words. The night before, I prepare for the lecture so that I already have some material during the lecture itself.	See above.				2	1	4	2	1	2	3	2	1		1	Because I lose focus easily, I also get overwhelmed if I'm presented with a lot of information at once. Compiling all the material before an exam gives me a good overview of what I already know well enough and what I need to learn.	4	1	4	1	4	4		4	1	4	4
38	3	Law program, Stockholm and Lund Universities. Two semesters of Leadership and Organization at Linnaeus University. Now second semester of the Nursing program at Karolinska Institute	2		2		I absorb the information more easily and remember it if I take notes. I add information that is not always included in the PowerPoint presentation.	If I don't think the information being shared needs to be noted down (based on what I wrote above). Sometimes the lecture part is too long without a break, and then I zoom out.				1	4	4	3	1	4	4	1	4	4	1	It's a way to learn and review. I often write notes that I don't need to read again; I learn by writing. However, I write summaries of what I need to review extra. I read these again.	1	4	4	1	4	4		3	4	4	4
39	3	Artistic university education, specialization in film	2		1	To remember, for example, before exams.						2	2	4	4							4									4	4	4	4
40	3	Event project management	1	2	2		To remember more easily, write down things that are said but not on the PowerPoint, clarify/simplify.	Sometimes it's clearly stated in PowerPoint, don't always have time				4	1	3	2	1	4	4	4	1	4	2	To have everything collected in one document. I learn from compiling notes.	4	1	4	1	4	3		4	4	4	4
41	1	Natural sciences	1	2	2		That I want to remember.	Because sometimes there is information that I already know outside of the lecture				1	2	3	4							1	Easier to remember what you have already gone through.	1	2	3	1	4	4		3	4	3	4
42	1	High school – Aesthetic program	1	1	1	I remember more easily and learn.						1	2	4	2	1	3	3	2	1	4	2	Keep order and learn for exams.	2	2	4	1	4	4		2	4	3	4
43	3	Business/Economics degree	2		1	Definitions of words, brief explanations/additions, examples given by the teacher, everything to help me remember better.						1	3	4	2	1	4	4	1	3	4	4									3	4	4	4
44	2	Assistant nurse via Hermods adult education	2		2		To remember important information for later.	Because it is almost always posted on Canvas, so you can check everything there. Often there is not enough time to write everything down anyway.				2	2	2	4							2	Write down the most important things and practice so you don't risk focusing on a lot of unnecessary stuff or reading too deeply into a subject.	4	1	4	2	2	2		2	2	3	3
45	3	Law in my home country	1	2	3				Because I remember and it also helps me learn better.	I don't have time		1	2	4	2	1	4	4	1	2	4	4									2	2	3	3
46	3	Nursing program	1	2	2		To make studying easier. It becomes like a clue when you study.	I'm not really sure.				4	1	3	2	1	3	3	4	1	3	2	Make studying easier.	4	1	3	1	3	3		3	4	3	4
47	2	Assistant nurse training	2		1	I want to remember, clarify difficult words						1	3	4	1	1	3	4	1	3	4	1	It's easier to study	1	2	4	1	3	3		2	3	2	2
48	3	Health and Social Care	1	1	2		Take notes to remember and come back to when I go through the topic.	I don't have time to take notes and concentrate on my teacher.				1	3	2	4							2	it's easier to study.	1	1	2	2	3	3		4	4	3	4
49	3	Law	1	2	3				I want to clarify difficult concepts. I can come back and look at my notes and understand better.	Sometimes I didn't have time to write, the teacher spoke too fast. Sometimes the text in the PowerPoint PDF file is clear enough. Some courses have video recordings that can be watched later.		3	1	4	4							2	It becomes easier to remember the important information for the exam.	3	1	3	1	4	2		3	4	2	4
50	3	Fundamentals of Caring in Health and Illness	1	1	2		You learn	For example, the handouts have been so good that it has not been necessary.				1	2	4	2	1	2	3	1	2	2	2	For example, it's easier to study for an exam if everything is gathered in one place,	1	2	2	2	3	3		2	3	3	3
51	1	Technology program	1	2	3				My purpose for taking notes is to go back and check them later. I often write down key words or illustrate what is being said, trying to avoid long sentences.	It feels like the pace is sometimes too fast, and then I get stuck on what the lecturer was talking about before. I try to take in the information by listening.		1	3	4	4							4									4	4	4	4
52	3	X-ray nursing masters program	1	1	2		So that you remember it better.	Because I get tired.				1	2	2	2	1	3	3	2	1	2	1	To remember better.	2	2	2	1	3	3		2	2	2	2
53	3	The basics of care in health and ill health	1		2										2							2									2	3	3	3
54	4	Folk high school	1	1	3				I take notes to remember more	Sometimes I lose focus or fall behind in “listening,” so I choose not to take notes.		1	2	3	3	1	4	4	1	1	4	2	I remember better the more I write	1	2	4	1	4	3		3	4	4	4
55	3	Law in the home country	1	2	2		I remember and learn better.	Sometimes I don't have time to write everything down.				1			2	1			1			1	it's easier for me to study	1			1				1		2
56	1	Natural science program in high school	1	1	1	Easier to remember what you have written and quick access if you need to find an answer.						3	1	4	1	1	4	4	4	1	4	1	Easier to study.	4	1	4	1	4	4		2	4	4	4
57	3	Nursing program	1	1	3				Mainly to remember	I don't have time, the lecturer talks too fast, and I can't keep up with writing and listening at the same time.		1	3	4	2	1	4	4	1	3	4	4									4	4	4	4
58	3	Gender and Nursing program	1	2	1	Remember and be able to go back to my own notes						2	1	4	2	1	4	4	1	2	4	1	Study it and see it from a smaller perspective. Much clearer headings with condensed text	1	2	4	1	4	4		3	4	4	4
59	3	Upper secondary school, Nursing program	1	1	1	When I study a subject, my notes help me understand the subject more clearly. They make it easier for me to focus on the subject.						2	1	2	3	2	2	2	2	2	2	4									4	3	4	4
60	2	Basic entry requirements for the Nursing Program	1	2	4						Some people talk so fast that I can't keep up, but I mostly think it's a waste of time.				1	2	3	2	3	1	2									I learn better by reading than by writing.	1	2	2	2
61	3		1	1	1	Learning style						2	2		4							2	Easier to study	2	2	2	2	2	2		2		2
62	3	Nursing program	2		2		To memorize	I don't have time				2	1	1	4							2	-	2	2	2	1	2	2		1	2	2	2
63	3	Bachelor's Degree in Public Administration Master's Degree in Global Political Economy	2		2		To have keywords to follow up on later in the literature	If the subject is very general and there isn't much point in taking notes that aren't in the literature.				2	3	4	4							2	Easier to study for exams	3	1	4	1	4	4		4	4	2	4
64	4	Different courses in college abroad. Odd courses at universities in Sweden, as well as Kulturama in Sweden.	1	1	2		To remember certain things better.	Sometimes it's just stressful to take notes. Then I'd rather just listen to what's being said.				1	3	2	2	1	4	4	1	2	2	4									4	4	3	3
65	1	Natural sciences	1	1	2		So that the information sticks and you can look back and remember	Some lectures aren't very educational, and then I'd rather go through it myself				4	2	3	2	2	2	2	4	1	3	2	Then I have a complete overview of the course in a single PDF, which facilitates my learning.	4	1	2	2	3	3		2	4	2	2
66	1	Before the Nursing program, I studied chemistry and physics (nature) in high school.	1	2	1	Right now, I'm a note-taker for school, but I always take notes in lectures because I've noticed that I learn better that way and it makes it easier to review before exams.						3	1	4	1	1	2	3	1	2	4	1	To get an overview and then be able to read/record myself as I read it aloud, so I can review the information frequently and more quickly.	2	2	4	1	4	4		1	1	2	2
67	3	Mathematics and Statistics	2		4						The handouts are so good that it's not necessary.				4							1	It is easier to study for an exam if everything is in one place.	2	1	1	1	3	1	No! I make summaries.	3	3	3	3

## Sheet: Original dataset for analysis
Deltagare ID	Högsta utbildning (1 gymnasium; 2 vuxenutbildning; 3 universitet/högskola; 4 annat)	Vilken/-a utbildningar har du genomgått	Nuvarande utbildning (1= Campus; 2 = Distans)	Grupptillhörighet (1= A; 2= B)	Skriver du egna anteckningar? (1=alltid; 2=ibland; 3=sällan; 4=nej)	De som svarat ALLTID: Vad är ditt syftet med att anteckna	De som svarat IBLAND: Vad är ditt syftet med att anteckna	Varför antecknar du ibland och inte alltid?	De som svarat SÄLLAN: Vad är ditt syftet med att anteckna	Varför antecknar du sällan och inte alltid	Varför antecknar du inte?	Redskap för att anteckna på: Penna (1=alltid;2=ibland; 3=sällan;4=aldrig)	Redskap för att anteckna på: Dator (1=alltid;2=ibland; 3=sällan;4=aldrig)	Redskap för att anteckna på: Mobil (1=alltid;2=ibland; 3=sällan;4=aldrig)	Antecknar du efter föreläsningarna (1=alltid;2=ibland; 3=sällan;4=nej)	Hur skriver du dina anteckningar? Individuellt (1=alltid;2=ibland; 3=sällan;4=aldrig)	Hur skriver du dina anteckningar? Min grupp (1=alltid;2=ibland; 3=sällan;4=aldrig)	Hur skriver du dina anteckningar? Mina vänner (1=alltid;2=ibland; 3=sällan;4=aldrig)	Redskap för att anteckna på efter föreläsningarna: Penna (1=alltid;2=ibland; 3=sällan;4=aldrig)	Redskap för att anteckna på efter föreläsningarna: Dator (1=alltid;2=ibland; 3=sällan;4=aldrig)	Redskap för att anteckna på efter föreläsningarna: Mobil (1=alltid;2=ibland; 3=sällan;4=aldrig)	Skriver du sammanställningar inför examinationer (1=alltid;2=ibland; 3=sällan;4=nej)	Vad är ditt syfter med att göra sammanställningar?	Redskap för att göra sammanställningarna: Penna (1=alltid;2=ibland; 3=sällan;4=aldrig)	Redskap för att göra sammanställningarna: Dator (1=alltid;2=ibland; 3=sällan;4=aldrig)	Redskap för att göra sammanställningarna: Mobil (1=alltid;2=ibland; 3=sällan;4=aldrig)	Hur skriver du dina sammanställningar? Individuellt (1=alltid;2=ibland; 3=sällan;4=aldrig)	Hur skriver du dina sammanställningar? Min grupp (1=alltid;2=ibland; 3=sällan;4=aldrig)	Hur skriver du dina sammanställningar? Mina vänner (1=alltid;2=ibland; 3=sällan;4=aldrig)	Varför skriver du inga sammanställningar?	Hjälper du andra studenter att anteckna? Jag gör det till en vän (1=alltid;2=ibland; 3=sällan;4=aldrig)	Hjälper du andra studenter att anteckna? Uppdrag för någon som har anteckningsstöd (1=alltid;2=ibland; 3=sällan;4=aldrig)	Hjälper du andra studenter att göra sammanställningar? Jag gör det till en vän (1=alltid;2=ibland; 3=sällan;4=aldrig)	Hjälper du andra studenter att göra sammanställningar? Uppdrag för någon som har anteckningsstöd (1=alltid;2=ibland; 3=sällan;4=aldrig)
1	1	Folkhögskola med inriktning teologi	1	2	1	Kunna se tillbaka till tentor och få tillräckligt med kunskap, samt kunna fokusera under tentor. Zonar ut om jag inte antecknar						3	1	4	4							1	Kunna få så bred kunskap som möjligt samt se det som ett inlärningstillfälle inför examinationer.	2	2	4	1	4	2		3	4	3	4
2	1	Samhällsvetenskaplig linje	1	2	4						Tråkigt, kräver för mycket fokus.				4							4								Tråkigt, kräver för mycket fokus	4	4	4	4
3	1	Sjuksköterskeutbildning Civilekonomutbildning Socialpsykologi Samhällsvetenskapsprogrammet gymnasie	1	2	1	Förklara begrepp med egna ord. Sammanfatta för att förstå						1	3	4	3	1	4	2	1	4	4	1	Sammanfatta för att förstå.	1	3	4	1	3	2		4	4	2	4
4	3	Civil ingenjör	1	2	1	Återkommer med det						1	1	4	1	1	1	1	1	1	4	1	Mikrobiologi, anatomi och fysiologi o farmakologi	1	1	4	1	1	1		1	1	1	1
5	1	SSK	1	2	4						Känner att passiv lärning passar mig bra				3	1	4	4	4	1	4	1	Göra minnets anteckning oxh läsa upp innan tentan	4	1	4	1	4	4	Det tar tid	4	4	4	4
6	2	undersköterska, ekonomiassistent, läkarsekreterare,	1	2	2		samla de viktiga information under föreläsningar	har dyslexi och ADHD , då har jag svåra koncentration svårhet				1	4	2	2	2	2	2	1	2	2	2	det underlättar inför tentorna	1	2	2	1	2	2		1	3	2	2
7	1	Naturvetenskapliga programmet i gymnasiet Människans fysiologi (kurs) HT21	1	2	1	Jag vill komplettera föreläsningens powerpoint med information som sägs muntligt av läraren. Förtydligar även svåra ord eller begrepp om det behövs. Det mesta är för att ha något att plugga på när vi har tenta.						4	1	4	2	1	3	3	1	3	4	1	Genom att skriva ner det viktigaste på en tankekarta funkar mitt fotografiska minne bättre, även mycket enklare att ta upp ett papper med allt istället för att leta genom föreläsningarnas anteckningar.	1	3	4	1	4	4		2	4	4	4
8	4	Grafisk design	1	2	2		Antecknar sådant jag anser betydelsefullt, även med avsikt för att "nöta in" genom den fysiska aktiviteten som handskrivning utgör.	Ibland känns det som sägs så självklart. Eller så kanske det är personliga reflektioner som inte behöver nötas. Ibland är handsouten så tydliga och tillräckliga.				1	2	3	3	1	4	4	3	1	3	2	Jag gör ofta sammanfattningar som jag pluggar på inför tenta.	3	1	4	1	4	4		2	4	2	4
9	2	Jag har gått allmän kurs på en folkhögskola för att plugga upp mina betyg och för att gå en kurs i filosofi.	1	2	1	Mitt syfte med att anteckna är att minnas och komma ihåg bättre efter föreläsningen. Jag vill kunna kolla tillbaka på anteckningarna och se om jag förstått och minns allt som känns väsentligt. Ibland skriver jag ned saker som känns lite otydliga/oklara så att jag kan kolla upp det efter föreläsningen.						2	1	3	3	1	2	2	2	1	3	2	Jag sammanställer gärna mina anteckningar inför examinationer så att jag får en tydlig överblick över vad jag bör kunna och vad som är viktigt att minnas inför examinationen. Ibland sammanställer jag lärandemålen och skriver utifrån dem så att jag är säker på att jag pluggar det som kursen kräver.	2	1	3	1	2	2		2	4	2	4
10	1	Naturvetenskapliga programmet	1	2	1	För att förstå ämnet bättre, jag skriver ner det som lärare säger för att på så sätt testa mig själv och se ifall jag har förstår det som läraren pratar om.						1	2	4	1	1	4	3	1	1	4	1	Lättare att plugga då man har allt samlat på ett och samma ställe. Dessutom kan man koppla olika ämnen till varandra och man vet tydligare vad som man behöver träna på och lägga mer energi på om du har allt på samma ställe	1	1	4	1	3	3		4	4	2	4
11	3	Sskprogrammet	1	1	1	Att läsa om det som undervisas						1	4	4	4							4									4	4	4	4
12	1	Naturvetenskap	1	2	1	Lär mig av att anteckna, samt att i efterhand kunna gå tillbaka och repetera.						3	1	3	4							1	Lätt, tydligt, täcker allt de som är relevant. Bra sammanfattning att läsa.	2	1	4	1	4	4		4	4	4	4
13	3	Grundskola, gymnasiet, fristående högskolekurser	1	2	1	Vill minnas genom att skriva om det till flashcards						4	1	4	1	1	4	4	2	1	4	3	För att förtydliga annekteringarna om lektionen var otydlig	3	1	4	1	4	4		3	4	4	4
14	1	Har pluggat barn och fritid på gymnasiet. Har sedan pluggat kurser i teatervetenskap och ryska på universitet.	1	2	1	Det hjälper mig att anteckna för att komma ihåg detaljer från föreläsningar som jag annars inte hade kommit ihåg om jag bara lyssnade.						2	2	4	1	1	4	3	2	2	4	2	Att skriva sammanställningar hjälper mig att få en helhets förståelse om föreläsningens innehåll.	2	2	4	1	3	4		3	4	4	4
15	1	Gymnasium samt 2,5 år statsvetenskap	2		4						Behövs inte för att jag ska lära mig/klara prov osv				4							4								Behövs inte för att jag ska klara utbildningen	4	4	4	4
16	1	Teknikprogrammet på gymnasiet	2		1	Lära mig. Komma ihåg. Skriva upp saker jag inte förstått helt och behöver läsa på om själv senare.						1	4	4	3	1	4	4	1	4	4	4									3	4	3	4
17	1	humaniora	2		1	För att komma ihåg det viktigaste						1			4							4									4	2	4	2
18	3	Magisterprogram i journalistik, bachelor och master i statsvetenskap.	2		2		Saker jag vill minnas, och så vet jag att jag minns bättre när jag skriver ner saker.	För att jag inte lär mig någonting nytt under föreläsningen.				2	2	4	4							3	Jag lär mig v att skriva saker så ibland skriver jag samma saker jag redan har skrivit tidigare, särskilt om det även går att symbolisera med bild, diagram eller liknande.	1	4	4	1	4	4		4	4	4	4
19	4	Sekreterarskola Sjuksköterskeprogrammet	2		1	Jag resonerar med föreläsaren fast i skrift. Jag skriver ned det jag tycker/tror är viktigt, kommentarer, frågeställningar, saker jag håller med om eller inte håller med om.						2	2	4	2	1	4	4	1	1	4	2	Jag lär mig av att sammanställa.	1	2	4	1	2	4		3	4	3	4
20	1	sskprogrammet?	2		4						Jag upplever att jag lär mig bättre av att lyssna utan något i händerna				4							4								Lättja. Det har inte behövts hittills.	4	4	4	4
21	3	Kotknäckare	2		2		Jag skriver ner nya saker jag inte visste innan. Eller saker som är viktiga att kunna.	Jag antecknar sparsamt då det tar fokus från lektionen. Bättre att anteckna efteråt de man minns så hjärnan får jobba mer.				1	3	4	4							3	När jag antecknat mycket så går jag igenom dessa inför tenta och komprimerar/väljer ut de jag tycker är mer viktigt eller de jag inte ännu kan.	2	2	4	1	4	4		3	4	4	4
22	1	Naturprogrammet i gymnasiet.	1	1	1	För att kunna ha det som material inför tentor/uppgifter.						1	3	4	2	2	4	4	2	4	4	2	Det känns som allt fastnar när man sammanställer sitt material.	2	2	4	1	4	4		4	4	4	4
23	1	Natur med inrikting häst på gymnasiet	1	2	2		För att hålla fokus på vad som sägs, kunna gå tillbaka och använda det som sägs inför tentor och för att det ska fastna bättre i minnet.	Ibland känner jag att föreläsning inte är så relevant inför tentan. Vissa pratar för fort och då ger jag upp efter ett tag.				4	1	4	4							4									2	4	4	4
24	1	Naturprogrammet på gymnasiet	1	2	1	För att hjälpa mig minnas och att jag lär mig av att anteckna						2	2	4	4							3	För att ha informationen samlad och det blir lättare för mig att lära mig då det kan bli tydligare och lättare att förstå	3	2	4	1	4	4		1	4	3	4
25	3	Ekonomi	2		1	för att minnas viktiga begrepp.						1	2	2	1	1	3	3	1	2	2	1	Jag brukar koppla anteckningar med bild eller video från you tube. Jag markera på mina anteckningar till exempel "titta video..." eller " läsa bok .... sida ..."	1	2	2	1	3	3		3	3	3	3
26	3	Litteraturvetare (bl.a)	2		2		Gör listor på det som är viktigt att komma ihåg. Antecknar också saker som jag inte förstår för att ta tag i "senare" och försöka reda ut.	Ibland är det saker som jag redan vet/förstått. Då känner jag inte att jag behöver anteckna.				1	1	2	1	1	4	4	2	1	1	1	Jag jämför mina kunskaper mot kursmålen för att se att jag har koll på allt.	3	1	2	1	4	3		3	4	2	3
27	3	Ekonom/Finansiär	2		1	Jag vill minnas och förtydliga begrepp som jag kan inte						1	3	2	1	1	4	4	1	2	3	2	Det hjälper att lära sig plus lättare att plugga inför tentamen	1	2	4	1	4	4		4	4	4	4
28	1	Naturvetenskap program	1	1	4						Jag hinner inte lyssna om jag antecknar, dessutom jag har en annan modersmål och alfabet vilket gör att jag kan inte anteckna lika snabbt och då blir bara stressad. Jag föredrar att lyssna istället. Dessutom det finns bättre anteckningar på nätet som jag kan läsa sen och även föreläsningarna ligger redan på Canvas.				4							4								Ibland skriver jag av vissa saker för att memorera.	4	4	4	4
29	4	Språk A1 ungerska 15hp Medicin och makt i historisk belysning 7.5hp Trendspaning 7,5hp Digital design (IHM) Diplomerad massör	2		1	Jag skriver det som ej står i lärarens power point men är viktigt för tenta, intressant eller nyttigt för ett bättre perspektiv och förståelse.						4	1	3	3	1	4	4	4	1	4	2	Korta ner innehållet och formulera så det är enkelt att minnas.	4	1	4	1	4	4		2	1	3	2
30	1	Natur	1	2	1	Skriva ner det viktigaste eller det som man inte förstår helt						1	2	3	2	1	3	3	1	2	3	2	Det blir tydligare	1	2	4	1	4	4		4	4	4	4
31	2	?	1	2	2		För att komma ihåg	Behövs inte ibland pga handoutsen				2		2	3	1			2	2		4									4	4	4	4
32	1	Matte 4, fysiskt 1 och 2 , kemi 2, engelska 6 och 7 plus hela gymnasiet och har pluggat i konst skolan och Dans	1	2	4						Jag orkar ej svara				4							1	Jag orkar ej svara	2	1	4	1	3	4	Jag orkar ej svara	4	4	4	4
33	3	Diploma i analytik kemi	2		2		Genom att anteckna lära jag mig hur orden stavas. Jag kan också lättare kommer ihåg svåra ord om jag antecknade. Mening byggnaden och ordföljd förbättras när jag antecknar.	Visa kurs har jättekort tid och hinner man inte anteckna tyvärr.				1	3	4	2	1	4	4	1	3	4	1	För man vill kunna kommer ihåg det viktigaste punkterna eller ledtråd innan tentan. Det blir lättare och plugga inför tenta om man kan sammanställa anteckningar till bara få sidor.	1	4	4	1	4	4		4	4	4	4
34	3	Sjöfart/navigation	2		2		för att återkomma till anteckningar vb	inte hinner, om presentationen-pdf-powerpoint är tillgänglig innan föreläsningen på canvas, då tycker jag om att skriva anteckningar på den				1	2	3	3	1	3	3	1	2	3	2	att sammanfatta det viktigaste eller det svåraste att komma ihåg	1	2	4	1	3	3		3	4	3	4
35	2	undersköterska utbildning	1	2	3				mest nyckel ord för att minnas viktiga punkter.	Hinner inte att anteckna (fortfarande behöver mer svenska, speciellt på akademisk del).		1			2	1			1			1	det är lättare att plugga och lär mig bättre.	1			1				1	3	1	3
36	1	Ekonomi juridik på gymnasium.	1	2	1	Jag lär mig lättare när jag lyssnar och skriver samtidigt. Sällan att jag läser om anteckningarna utan de är min inlärningsmetod						2	1	4	1	1	4	4	2	1	4	4									2	4	2	4
37	1	Lärarprogrammet 3 av 5 år (biologi, kemi + matte som ämnen) och nu är jag snart färdig med T2 på SSK-programmet, distans	2		2		Antecknandet hjälper mig att hålla fokus! Jag antecknar mer frågor som uppstår under föreläsningen bland annat, saker jag tycker är oklara osv. Lite stödord helt enkelt. Kvällen innan förbereder jag inför föreläsningen så då har jag lite material redan under själva föreläsningen	Läs ovan				2	1	4	2	1	2	3	2	1		1	Pga mitt fokus som jag lätt tappar så blir jag även enkelt överväldigad om jag presenteras med en massa information samtidigt. Att göra en sammanställning av all material inför en examination ger mig en bra överblick på vad jag redan kan tillräckligt bra och vad jag behöver kunna	4	1	4	1	4	4		4	1	4	4
38	3	Juristlinjen, Stockholms och Lunds universitet Två terminer Ledarskap och organisation, Linnéuniversitetet Nu andra terminen på sjuksköterskeprogrammet, KI	2		2		Jag tar till mig infon lättare och kommer ihåg om jag antecknar. Lägger till sådan info som inte alltid finns med i tex visad powerpoint.	Om jag inte bedömer att infon som delges behöver antecknas (utifrån vad jag skrev ovan). Ibland är föreläsningsdelen för lång utan paus och då zoomar jag ut.				1	4	4	3	1	4	4	1	4	4	1	Ett sätt att lära och repetera. Många gånger skriver jag anteckningar som jag sedan inte behöver läsa igen, jag lär mig genom att skriva. Sammanfattningar skriver jag däremot av det jag behöver repetera extra. Dessa läser jag igen.	1	4	4	1	4	4		3	4	4	4
39	3	Konstnärlig universitetsutbildning, inriktning film	2		1	Minnas, inför ex tentor.						2	2	4	4							4									4	4	4	4
40	3	Projektledning inom event	1	2	2		För att minnes lättare, skriva ner saker som sägs men inte står på PowerPoint, förtydliga / förenkla	Ibland står de tydligt på PowerPoint, hinner inte alltid				4	1	3	2	1	4	4	4	1	4	2	För att ha allt samlat på ett dokument. Lär mig av att sammanställa anteckningar .	4	1	4	1	4	3		4	4	4	4
41	1	Naturvetenskap	1	2	2		Att jag vill minas	För att ibland finns det information som jag redan kan utanför föreläsning				1	2	3	4							1	Lättare att påminna det man har redan gått igenom	1	2	3	1	4	4		3	4	3	4
42	1	Gymnasiet- estetiska linjen	1	1	1	Kommer ihåg lättare och lär mig.						1	2	4	2	1	3	3	2	1	4	2	Hålla ordning och lär mig inför tentor.	2	2	4	1	4	4		2	4	3	4
43	3	Civilekonom	2		1	Definitioner på ord, kortfattade förklaringar / tillägg, exempel som läraren tar upp, allt för att minnas bättre.						1	3	4	2	1	4	4	1	3	4	4									3	4	4	4
44	2	Uska via Hermods komvux	2		2		För att minnas viktiga uppgifter till senare	För att det nästan alltid läggs upp på canvas så man kan kolla allt där. Man hinner ofta inte skriva upp allt ändå.				2	2	2	4							2	Skriva upp det viktigaste och öva på för att inte riskera att lägga fokus på massa onödigt eller läsa på för djupt om något ämne.	4	1	4	2	2	2		2	2	3	3
45	3	juridik i mitt land	1	2	3				för att jag minns och även hjälper mig att lära mig bättre	jag hinner inte		1	2	4	2	1	4	4	1	2	4	4									2	2	3	3
46	3	Sjuksköterskeprogrammet	1	2	2		underlätta plugg. det blir som en ledtråd när man pluggar.	vet inte riktigt.				4	1	3	2	1	3	3	4	1	3	2	Underlätta plugg.	4	1	3	1	3	3		3	4	3	4
47	2	undersköterska utbildning	2		1	Jag vill minnas, förtydliga svåra ord						1	3	4	1	1	3	4	1	3	4	1	Det är lättare att plugga	1	2	4	1	3	3		2	3	2	2
48	3	Vård och omsorg	1	1	2		Anteckna för att minna och komma tillbaka till din när jag går igenom ämne ingång till.	Jag hinner inte anteckna samt koncentrera med min lärare .				1	3	2	4							2	det är lättare att plugga.	1	1	2	2	3	3		4	4	3	4
49	3	Juridisk	1	2	3				Jag vill förtydliga svåra begrepp. Jag kan komma tillbaka och titta på min anteckningar och förstår bättre.	Ibland hann jag inte med att skriva, läraren pratade för fort. Ibland det finns tillräckligt tydligt text i PowerPoint pdf fil. Vissa kurser har video inspelning att titta på senare.		3	1	4	4							2	Det blir lättare att komma ihåg de viktiga informationer inför tenta.	3	1	3	1	4	2		3	4	2	4
50	3	Vårdandets grunder i hälsa och ohälsa	1	1	2		man lär sig	t ex har varit att handoutsen är så bra att det inte behövs.				1	2	4	2	1	2	3	1	2	2	2	tex varit att det är lättare att plugga inför en examination om allt är samlat,	1	2	2	2	3	3		2	3	3	3
51	1	Teknikprogrammet	1	2	3				Mitt syfte med att anteckna är för att senare gå tillbaka och kolla. Skriver ofta stödord eller illustrerar det som sägs, försöker att undvika för långa meningar.	Känns som att tempot ibland går för fort och då fastnar jag på det föreläsaren pratade om innan. Försöker att ta in informationen genom att lyssna.		1	3	4	4							4									4	4	4	4
52	3	Röntgensjuksköterska	1	1	2		Att man ska komma ihåg det bättre.	För att jag blir trött				1	2	2	2	1	3	3	2	1	2	1	För att komma ihåg bättre.	2	2	2	1	3	3		2	2	2	2
53	3	Vårdandets grunder i hälsa och ohälsa	1		2										2							2									2	3	3	3
54	4	Folkhögskola	1	1	3				Jag tar anteckningar för att minnas mer	Ibland tappar jag fokus eller hamnar efter i "lyssnandet" då väljer jag att inte anteckna		1	2	3	3	1	4	4	1	1	4	2	Jag minns bättre ju mer jag skriver	1	2	4	1	4	3		3	4	4	4
55	3	juridik i hemlandet	1	2	2		jag minns och lär mig bättre.	ibland hinner inte skriva allt				1			2	1			1			1	det är lättare för mig att plugga	1			1				1		2
56	1	Naturprogrammet	1	1	1	Lättare att minnas vad man har skrivit samt snabbt tillgång om man behöver hitta något svar.						3	1	4	1	1	4	4	4	1	4	1	Lättare att plugga.	4	1	4	1	4	4		2	4	4	4
57	3	Sjuksköterskeprogrammet	1	1	3				Förr att minnas framförallt	Jag hinner inte med, föreläsaren pratar för fort och jag kan inte hänga ihop mellan att att skriva och lyssna		1	3	4	2	1	4	4	1	3	4	4									4	4	4	4
58	3	Genus och sjuksköterskeprogrammet	1	2	1	Minnas och kunna gå tillbaka till mina egna anteckningar						2	1	4	2	1	4	4	1	2	4	1	Plugga in det och se det ur ett mindre perspektiv. Mycket tydligare rubriker med komprimerad text	1	2	4	1	4	4		3	4	4	4
59	3	Gymnasiet, Sjuksköterkskeprogrammet.	1	1	1	När jar studerar ett ämne ska mina anteckningar hjälper mig att förstå ämnet tydligare. De kommer att underlätta mig att fokusera på ämenn.						2	1	2	3	2	2	2	2	2	2	4									4	3	4	4
60	2	Grundbehörighet till Sjuksköterskaprogrammet.	1	2	4						vissa pratar så fort att jag inte hinner, fast jag tycker mest att fukosera.				1	2	3	2	3	1	2									jag lär mig bättre av att läsa än skriva.	1	2	2	2
61	3		1	1	1	Lärosett						2	2		4							2	Lättare att plugga	2	2	2	2	2	2		2		2
62	3	SSk	2		2		Att memorera	Jag hinner inte				2	1	1	4							2	-	2	2	2	1	2	2		1	2	2	2
63	3	Kandidatexamen inom Offentlig förvaltning Masterexamen i Global Political Economy	2		2		Att ha nyckelord för att senare följa i literaturen	Om ämnet är väldigt allmänt och det inte finns mycket vettigt att anteckna som inte finns i literaturen.				2	3	4	4							2	Lättare att plugga inför tenta	3	1	4	1	4	4		4	4	2	4
64	4	Olika kurser på college utomlands. Strökurser på universitet i Sverige, samt Kulturama i Sverige.	1	1	2		För att minnas vissa saker bättre.	Ibland är det bara stressande att anteckna. Då lyssnar jag hellre bara på det som sägs.				1	3	2	2	1	4	4	1	2	2	4									4	4	3	3
65	1	Naturvetenskap	1	1	2		Att informationen sitter så att man kan kolla tillbaka och komma ihåg	Vissa föreläsningar är inte så pedagogiska och då känner jag hellre att jag går igenom det själv				4	2	3	2	2	2	2	4	1	3	2	Då har jag en hel översikt på kursen i en hel pdf vilket underlät mitt lärande	4	1	2	2	3	3		2	4	2	2
66	1	Innan ssk- programmet så gick jag kemi och fysik (natur) på gymnasiet.	1	2	1	Just nu är jag antecknare för skolan, men jag brukar ändå alltid skriva anteckningar på föreläsningar eftersom jag har märkt att jag lär mig bättre då och det underlättar genomgång inför tentan.						3	1	4	1	1	2	3	1	2	4	1	För att få en överblick och sedan kunna läsa/ spela in mig själv när jag läser upp det och på så vis kunna repetera informationen ofta på ett snabbare sätt.	2	2	4	1	4	4		1	1	2	2
67	3	Matematik och Statistik	2		4						handoutsen är så bra att det inte behövs				4							1	det är lättare att plugga inför en examination om allt är samlat	2	1	1	1	3	1	Nej! Jag gör sammanställningar.	3	3	3	3
